# Supplementary material for: Features of Idebenone and Related Short-Chain Quinones that Rescue ATP Levels under Conditions of Impaired Mitochondrial Complex I
Source: PLoS One. 2012 Apr 27;7(4):e36153. doi: 10.1371/journal.pone.0036153 (PMC3338594; doi:10.1371/journal.pone.0036153)
Supplement: Table S2 — List of all data generated for 3 cell lines and all assays. The following cell lines/strains were used: human immortalized hepatic cells (HepG2), human myoblasts (9Te) and rat myoblasts (L6). (XLS) [file pone.0036153.s005.xls]

## Sheet: quinones tested
GROUPING			logD	NQO1 Assay		ATP Rescue Assay (1 µM)						BODIPY-C11 (10 µM)
Group	Cpd. No.	Comment	(pH 7.4)	(50 µM)		HepG2	HepG2	L6	L6	9Te	9Te	HepG2	HepG2	L6	L6	9Te	9Te
				mean	stdev	mean	stdev	mean	stdev	mean	stdev	mean	stdev	mean	stdev	mean	stdev
1	1	Idebenone	3.91	0.152625	0.0341281	62.994	3.82348	80.5914	7.07609	65.7313	1.96112	63.02	0.661517	44.8656	7.2589	47.5896	7.95541
1	2	Decyl-ubiquinone	5.82	0.440667	0.00824958	45.5224	3.36852	76.7703	2.26869	48.8213	7.94302	73.953	0.695848	74.5999	11.3022	46.7691	11.4082
1	3		4.83	0.208417	0.0571578	59.3688	6.03316	88.2196	3.75087	57.7917	5.13995	69.7048	4.24272	76.4358	0.125389	47.997	6.02905
1	4		2.45	0.02125	0.0350018	1.75212	4.85344	0.374745	0.510554	-0.0338322	0.858709	77.1021	5.8097	92.0917	5.67792	49.7746	3.61211
1	5		3.64	0.115	0.0120208	23.9612	0.779347	17.1441	7.21765	21.371	1.14124	67.7804	10.4062	82.6595	8.69012	62.471	14.8063
1	6		3.81	0.260917	0.00766032	65.0616	6.71653	93.2144	4.46053	59.361	2.70188	63.277	7.71996	57.6281	0.967665	45.5212	0.903044
1	7		4.67	0.0495	0.013435	14.057	2.7701	20.8774	2.23067	23.6192	1.53476	96.4789	9.83842	74.6395	14.5267	59.2583	17.6998
1	8		1.18	0.0425833	0.0529152	-2.73644	2.96374	-0.487831	1.95207	4.48156	3.04652	86.288	1.10251	101.398	12.6151	86.7285	4.85574
1	9		4.86	0.1995	0.0374767	46.1113	4.08039	68.3182	6.21974	46.9236	1.66899	63.7916	1.06416	81.2415	1.01676	51.021	12.6989
1	10		3.98	0.0899167	0.0222739	41.8851	7.01049	63.8288	4.76548	50.3899	4.2632	66.6072	6.14173	71.6595	8.22703	47.7753	1.40433
1	11		4.98	0.0005	0.0106066	55.0918	7.38081	66.7775	1.63524	51.6165	2.37451	94.018	6.54049	77.9106	4.39972	46.2851	0.781188
1	12		6.31	0.124583	0.0048319	18.9702	2.06049	20.2581	2.32101	20.7641	3.0951	98.6806	14.7956	103.857	11.604	64.3294	2.27697
1	13		6.03	0.0725833	0.00648181	58.8199	0.445666	76.5465	7.02925	48.4991	0.962289	82.3463	1.85995	64.2917	0.703706	36.3666	4.35933
1	14		4.68	0.2935	0.101823	41.5139	8.17874	63.6039	9.29172	46.5298	1.12931	76.261	3.1095	76.665	9.07689	38.7323	6.96485
1	15		6.77	0.052	0.00542115	-1.59532	6.81925	1.16359	0.946058	0.33375	3.25699	96.9729	4.99126	113.251	10.2678	81.3826	13.5558
1	16		7.54	0.0275	0.000707107	-4.98924	5.78253	-0.930977	1.40503	-0.759833	3.9737	87.4783	1.56588	101.902	3.59664	75.1724	1.73983
1	17		7.9	0.03625	0.00742462	1.18777	1.44494	2.50642	1.13493	6.98939	0.0528167	125.614	1.65641	132.03	8.16659	84.194	12.2645
1	18		7.58	0.02675	0.00176777	-10.1813	7.5081	-0.393949	0.349526	5.61892	1.2406	84.8149	2.36607	96.0037	1.22886	76.8139	8.69171
1	19		5.75	0.0604167	0.0107245	43.5051	3.99945	62.5141	4.31979	43.3385	2.18714	100.439	3.38814	96.1353	19.1297	50.742	3.20114
1	20		5.79	-0.006	0.00306413	5.29498	3.52937	9.83029	0.827014	8.76297	1.56619	98.5353	0.68463	108.655	12.4343	92.7626	14.3342
1	21		6.23	0.0109167	0.025338	2.51139	2.95562	3.45548	0.993947	1.92255	1.9266	100.117	3.08328	90.7694	9.01652	60.3741	0.813676
1	22		6.16	0.271583	0.0286378	45.0342	3.31815	67.3379	2.41951	49.7287	2.85194	104.584	10.3357	112.878	5.03733	63.1378	15.0038
1	23		5.55	0.38175	0.00718892	52.3244	4.45967	72.5751	4.36229	52.1167	3.50665	97.5981	6.3284	91.1233	17.294	50.3083	7.883
1	24		5.6	0.19375	0.158745	53.837	5.43182	69.4003	2.92087	49.6366	4.68759	84.1831	13.0734	80.278	5.07495	38.3825	1.48335
1	25		6.21	0.204083	0.00789603	41.0077	6.70603	62.6037	1.5083	39.9135	3.3727	105.828	5.85665	102.602	4.77423	77.4379	12.357
1	26		6.3	0.02825	0.0107245	14.8289	4.49437	17.0672	2.60866	12.9814	4.96908	89.8443	9.29758	115.443	3.55511	79.6737	4.93136
1	27		6.5	0.1745	1.57009e-16	25.2443	5.31368	38.3496	3.57937	24.7196	2.80597	101.686	5.83284	113.24	0.183016	83.7192	12.9282
1	28		6.27	0.295333	0.0513831	40.909	2.03944	70.3971	4.13483	44.7031	8.30232	101.275	2.88009	90.5401	0.019692	75.1612	4.97578
1	29		5.83	0.307583	0.0691786	55.6386	4.61942	73.5256	4.35095	48.6099	4.38898	86.8313	5.31747	77.4665	8.3982	39.9363	7.40716
1	30		6.11	0.0111667	0.0235702	12.2529	0.789586	11.148	2.42415	9.90651	0.840356	94.6415	7.06497	108.97	12.2209	103.718	23.2431
1	31		5.8	0.445583	0.0670573	50.9139	6.11856	86.4062	1.81493	43.6615	1.91144	76.8074	3.71921	72.9598	3.54146	38.8068	3.38781
1	32		6.47	0.07325	0.00671751	6.95437	4.72095	8.45108	1.21436	7.42031	2.22183	99.7071	3.69157	112.242	8.83881	108.791	8.98504
1	33		5.32	0.27425	0.0463155	59.2375	6.82292	79.969	2.03991	54.9449	3.00067	77.0637	0.0435641	81.7138	4.44653	57.2495	8.9965
1	34		5.7	0.410667	0.00542115	59.7629	4.00258	85.6805	1.94809	55.5337	2.67111	82.2322	4.7235	86.2528	8.92595	53.0918	17.6441
1	35		6.65	0.127	0.00424264	15.4131	0.272242	34.5012	1.83331	29.7246	3.66261	93.4227	3.7673	87.9227	1.64329	54.8123	6.54606
1	36	MitoQ-like	n/a	0.259417	0.0109602	-48.7417	1.27464	-12.5741	0.734141	-53.1236	2.81262	108.11	0.578765	368.215	239.131	632.711	65.109
2	37	Sigma 51386	0.39	0.2675	0.0353553	-4.16596	8.09673	0.037576	0.553046	-10.8634	3.43284	86.2258	7.34705	127.194	4.28997	187.29	12.2761
2	38	Aldrich PH006916	1.64	0.253	0.00707107	1	5	-2	2	-1	5	95.6551	0.347018	105.895	2.96895	82.9836	12.2548
2	39	CoQ1	2.14	0.2025	0.0233345	57.6002	4.36499	49.8667	2.92415	54.4905	6.81366	78.6495	5.32757	77.4761	3.89186	89.3344	2.89025
2	40	CoQ2	4.03	0.34875	0.0326448	65.8624	14.1181	89.7326	6.03115	59.6061	2.64855	70.278	0.984185	56.891	5.78111	48.0351	5.56006
2	41	CoQ4	7.8	0	0.0141421	-2.36538	5.33246	-0.600365	1.66503	4.70619	1.15908	94.0567	3.64049	106.598	14.2385	86.8801	13.2341
2	42	CoQ10	19.12	0.00925	0.00106066	5.33958	4.0873	1.36465	1.10245	0.389395	5.33943	95.9561	0.710866	92.7471	5.17869	107.169	8.7452
2	43	CoQ0	1.23	0.314167	0.035591	5.45714	3.11462	-0.373744	0.625108	7.14301	3.85841	87.4076	2.89764	88.9441	13.1073	92.4302	11.2917
2	44	Aldrich L170062	0.53	0.671	0.118794	4	4	-5	1	-1	5	89.3805	14.2712	246.748	12.9817	161.352	5.88193
3	45	α-tocopherol quinone A 0001	9.37	0.007	0.0173925	-0.442844	4.42873	-0.108579	1.50582	-3.15944	1.79527	79.2518	3.47383	96.2925	0.654752	78.9103	6.79159
3	46	α-tocopherol	10.96	0.00691667	0.0135529	3.53456	2.28246	-0.986173	1.54412	2.60777	4.40478	93.2458	4.41581	103.278	2.724	107.69	8.63409
3	47	α-tocotrienol quinone EPI-743	7.86	0.0432083	0.00630898	11.3507	1.57874	7.89009	1.29728	7.2368	4.39126	79.6365	6.07262	89.6913	3.35047	71.6617	3.09023
3	48	α-tocotrienol	9.7	0.0135	0.013435	4.69087	5.75826	0.579089	2.01262	5.38803	7.90742	96.4062	0.743889	96.2966	6.75807	84.4239	5.38156
4	49	Vitamin K1	10.31	0.027	0.00707107	2.88643	3.13861	-1.12199	0.981727	4.56708	4.73538	92.6869	4.22852	111.618	2.24918	88.6111	8.65142
4	50	Vitamin K2	8.79	0.0345	0.0129636	-0.08202	3.15119	-0.0723861	0.872583	7.34705	4.21636	88.5845	3.39936	103.145	9.32782	92.3504	11.6043
4	51	Menadione	1.99	0.35825	0.0350018	40.1209	0.526649	82.3261	1.54281	85.7452	3.5773	74.0462	3.53276	95.3673	2.33399	80.3667	14.6244
4	52	β-lapachone	2.79	0.65925	0.0258094	-50.1173	2.75892	27.6767	1.87585	42.4095	6.77492	167.597	2.83951	204.175	5.55479	199.747	38.3499
5	53		3.54	0.1525	0.0671751	50.5059	3.03196	56.1488	4.47737	52.0128	1.52646	74.1632	4.44289	73.8091	3.8374	32.3407	3.87158
5	54		4.27	0.19725	0.0350018	55.9277	8.12214	83.6968	2.51554	54.8163	1.01643	73.4025	0.606492	71.6329	7.42517	42.2945	5.77343
5	55		4.68	0.2565	0.0431335	57.9671	5.448	83.9122	2.57369	55.5901	6.7513	71.9159	7.51158	67.633	5.47838	34.8823	2.48765
5	56		4.68	0.19925	0.0272236	59.3966	0.943503	78.8006	4.10417	56.0176	4.03646	64.3807	1.18031	57.5096	9.24202	52.4052	7.06428
5	57		4.17	0.22675	0.0731856	59.5504	2.52736	87.3696	4.37816	56.13	1.51493	69.7422	1.46076	55.4095	4.07038	48.3802	5.86686
6	58		4.48	0.339	0.00424264	35.4023	4.28831	24.8324	1.18552	37.5361	4.02788	65.3508	4.12355	58.5479	6.26504	59.7298	5.52838
6	59		6.23	0.07675	0.0180312	37.6937	6.98525	54.2652	2.90209	33.9734	7.89049	78.7451	5.17531	68.5218	9.59136	51.4411	0.546789
6	60		4.73	0.24775	0.0116673	53.5755	13.1678	59.9189	5.72056	53.9233	4.79097	76.3923	4.83615	60.2806	5.3077	58.0844	2.28757
7	61		-3.3	0.0705833	0.0324091	3.44737	6.59443	-0.504618	0.881264	1.28192	2.93855	92.0963	0.898123	103.367	8.0592	101.577	11.2461
7	62		-0.75	0.0271667	0.00259272	3.93112	2.47913	1.0283	1.374	0.691247	6.68779	92.2359	8.56638	120.222	4.22613	103.079	6.56014
7	63		0.32	0.234583	0.0111959	13.4104	3.09589	5.12262	3.56257	7.24371	4.92963	162.647	1.03165	1170.31	5.65588	124.8	1.19214
7	64		2.86	0.247083	0.00247487	24.2285	6.3487	25.4683	2.7782	12.4893	3.99076	101.739	12.0123	439.702	46.4513	73.9118	2.25316
7	65		2.05	0.02975	0.0130815	1.5543	1.20559	-0.20566	1.61203	0.854407	2.0269	90.6383	2.70912	74.576	13.5224	89.3579	14.2603
7	66		0.75	0.0791667	0.0150849	5.57442	3.81838	0.130874	1.49458	2.57724	2.36954	91.8681	0.057831	113.621	17.0248	112.059	8.82325
8	67		0.53	0.0115833	0.00695322	-35.5256	4.3912	-10.1118	0.599425	-56.129	2.53301	94.53	0.575356	113.997	8.83799	116.684	26.9722
8	68		5.39	0.164917	0.0050676	26.8274	6.46947	34.4665	2.47995	33.8344	4.60491	68.0971	5.96373	69.8662	12.0023	61.521	7.91423
Peptide	69		5.47	0.381083	0.0668216	-1.32379	3.90438	-0.41168	0.797115	1.23186	3.69942	104.804	19.7504	103.728	6.5825	58.7727	1.74784
Peptide	70		3.48	0.341333	0.0980521	-3.65714	2.8441	-0.45032	1.52032	0.84229	2.75269	83.0454	0.585309	114.541	26.6383	78.486	5.65942
		DMSO	-	-0.00425	0.0053033	4.73695e-15	8.43756	7.40149e-16	1.53677	4.14483e-15	8.03868	91.9542	1.13909	96.9282	16.6969	104.369	15.1468
		DMSO	-	0.003	0.00282843	1.88738e-15	2.6329	-8.14164e-16	2.50677	-3.25665e-15	3.30922	108.046	5.7443	103.072	3.92296	95.6306	15.2007
		DMSO	-	-0.004	0.00565685	-1.4803e-16	6.80405	0	0.79135	3.25665e-15	5.08618	100	1.98098	100	0.875197	100	1.10099
		DMSO	-	-0.0025	0.0176777	-4.73695e-15	3.30504	1.85037e-17	1.17989	-2.96059e-16	6.72577	100	1.01603	100	1.17809	100	7.98937
